# Supplementary material for: Correlation of morphometric properties to meat yield and fatness index in the red strain of the saltwater hard clam Meretrix meretrix
Source: PLoS One. 2023 Apr 25;18(4):e0284730. doi: 10.1371/journal.pone.0284730 (PMC10128928; doi:10.1371/journal.pone.0284730)
Supplement: S1 Table — (XLSX) [file pone.0284730.s001.xlsx]

## Sheet: Sheet1
S1 Table . The raw data of the measurements
SL(mm)	SH(mm)	SW(mm)	LL(mm)	PL(mm)	PW(mm)	LW(g)	MY	FI
49.3	24.12	40.65	36.86	14.11	13.46	30.4375	0.347131	0.0648027
47.04	23.25	39.8	34.59	13.15	11.65	25.9202	0.319162	0.0567672
53.69	28.54	45.47	42.21	18.47	11.32	44.7623	0.388641	0.0758664
51.25	26.26	41.75	36.72	15.75	12.42	36.7698	0.366075	0.0700023
45.75	22.57	38.99	33.69	13.19	11.05	23.2246	0.294536	0.0535752
47.71	24.82	41.08	34.85	14.21	12.15	26.2322	0.340646	0.0577388
54.01	28.11	45.65	42.79	18.2	12.57	44.9338	0.392112	0.0759775
47.03	24.4	38.12	35.02	14.9	12.29	25.5904	0.317206	0.0555505
49.44	24.57	41.8	39.16	15.34	11.91	30.3561	0.352215	0.0660992
49.49	24.07	41.25	37.8	13.58	11.98	30.3468	0.357401	0.0646798
48.26	24.93	40.43	36.23	13.67	11.81	29.4658	0.345492	0.0638723
47.75	24.38	28.8	34.31	14.79	13.25	29.1351	0.324639	0.0645194
47.56	23.76	39.64	34.33	12.81	10.92	26.1464	0.322689	0.0563776
45.83	23.67	39.39	33.85	13.27	12.01	23.4721	0.307925	0.0564634
47.66	23.26	39.51	35.27	11.56	12.12	26.8344	0.331998	0.058986
49.62	24.88	40.89	35.65	14.98	13.21	31.0527	0.35968	0.0647638
50.27	24.61	41.1	38.8	13.87	9.59	32.1136	0.345671	0.06731
47.81	25.69	37.87	36.29	17.9	11.1	28.2927	0.334218	0.0599116
47.89	24.94	40.59	36.17	13.44	13.6	28.6585	0.337838	0.0642522
47.96	24.06	37.55	35.53	13.42	10.61	26.8935	0.332487	0.0583197
47.22	23.56	40.03	34.01	13.21	12.22	25.9626	0.324165	0.0612089
47.29	22.07	38.95	33.39	11.83	10.77	26.0723	0.331237	0.0568416
43.08	21.13	36.81	31.82	13.33	11.93	21.0226	0.285539	0.0464301
48.63	23.83	40.96	35.52	14.57	12.49	29.9786	0.345705	0.0626417
50.83	25.65	43.1	37.43	13.58	12.24	34.3639	0.343431	0.0660555
49.45	25.45	39.06	35.34	13.13	11.02	32.0904	0.350684	0.0629617
46.48	21.92	37.38	33.52	12.26	11.14	24.761	0.310431	0.0567955
47.58	22.05	38.47	33.41	10.63	11.74	26.2117	0.325529	0.0615662
49.65	25.65	40.38	38.09	15.49	13.49	30.6461	0.354735	0.0648154
49.68	24.67	41.31	36.16	14.02	14.93	31.9948	0.356733	0.06614
52.69	24.22	43.6	38.96	13.38	13.57	38.5984	0.370602	0.0705518
44.06	22.38	37.23	33.55	14.41	11.27	22.7188	0.2884	0.0510344
50.35	24.78	41.6	35.3	14.83	12.36	33.2946	0.352561	0.0675412
50.55	23.89	39.4	37.41	13.43	11.48	33.4231	0.357001	0.0641172
50.91	25.99	42.14	39.94	15.46	13.82	35.0242	0.357241	0.0690693
50.81	25.82	40.22	38.39	15.66	10.36	35.4829	0.35242	0.0683708
53.41	25.97	45.62	38.65	15.32	14.91	40.6357	0.384688	0.0715098
43.18	22.05	36.49	31.78	13.14	11.08	21.2244	0.287434	0.0427367
43.86	24.45	36.37	33.2	14.03	9.52	22.6105	0.288127	0.0489366
51.06	25.42	41.88	37.16	16.09	11.72	35.5753	0.353631	0.0684058
50.85	24.44	39.77	37.02	12.21	11.83	35.8167	0.354267	0.0686367
50.79	24.8	41.49	36.34	14.47	10.88	34.402	0.348191	0.0655167
51.42	25.56	42.73	37.53	14.48	13.44	45.0581	0.424524	0.0785424
51.92	26.05	42.26	37.37	13.94	13.4	37.5784	0.366933	0.0700144
53.51	24.79	44.78	40.55	16.06	12.69	41.2757	0.381095	0.071102
49.91	24.32	41.39	35.74	13.13	14.99	32.438	0.353906	0.0670154
47.53	24.34	39.89	36.3	16.36	12.06	28.6998	0.324093	0.0598467
53.6	28.4	45.25	41.55	17.62	11.07	44.5748	0.38537	0.0724949
51.14	24.81	42.98	38.51	13.71	13.59	36.6917	0.362013	0.0695858
48.12	23.09	39.23	34.72	15.29	10.36	27.0379	0.341316	0.0585373
